# Supplementary material for: Chronic Lithium Treatment Affects Anxious Behaviors and theExpression of Serotonergic Genes in Midbrain Raphe Nuclei of Defeated Male Mice
Source: Biomedicines. 2021 Sep 22;9(10):1293. doi: 10.3390/biomedicines9101293 (PMC8533389; doi:10.3390/biomedicines9101293)
Supplement: Supplementary file 1 [file biomedicines-09-01293-s001.zip]

Archive with 1 entries (1 files):
- Supplement 1.pdf
